# Supplementary material for: Safety in numbers? Evidence of non-social behaviour in the moon jellyfish Aurelia spp
Source: Anim Cogn. 2025 Dec 9;29(1):1. doi: 10.1007/s10071-025-02023-3 (PMC12689779; doi:10.1007/s10071-025-02023-3)
Supplement: Supplementary file 1 — Supplementary Material 1 [file 10071_2025_2023_MOESM1_ESM.csv]

Subject	SideofSocialcompanions	m0_companions	m0_center	m0_empty	m1_companions	m1_center	m1_empty	m2_companions	m2_center	m2_empty	m3_companions	m3_center	m3_empty	m4_companions	m4_center	m4_empty	m5_companions	m5_center	m5_empty	m6_companions	m6_center	m6_empty	m7_companions	m7_center	m7_empty	m8_companions	m8_center	m8_empty	m9_companions	m9_center	m9_empty	m10_companions	m10_center	m10_empty	m11_companions	m11_center	m11_empty	m12_companions	m12_center	m12_empty	m13_companions	m13_center	m13_empty	m14_companions	m14_center	m14_empty	m15_companions	m15_center	m15_empty
1	1	53	7	0	60	0	0	14	46	0	0	9	51	0	0	60	0	0	60	0	0	60	0	0	60	0	0	60	0	0	60	0	0	60	0	0	60	0	0	60	0	0	60	0	0	60	0	0	60
2	1	0	47	13	0	18	42	3	22	35	60	0	0	60	0	0	60	0	0	60	0	0	60	0	0	43	17	0	55	5	0	60	0	0	60	0	0	48	12	0	60	0	0	60	0	0	60	0	0
3	1	47	13	0	39	21	0	0	60	0	0	60	0	0	53	7	0	0	60	0	0	60	0	0	60	0	0	60	0	0	60	0	0	60	0	0	60	0	0	60	0	0	60	0	0	60	0	0	60
4	1	52	8	0	7	8	45	0	0	60	0	0	60	0	0	60	0	0	60	0	0	60	0	0	60	0	0	60	9	8	43	11	47	2	0	54	6	0	10	50	0	13	47	0	0	60	0	0	60
5	3	0	14	46	0	0	60	0	0	60	0	0	60	0	0	60	0	0	60	0	0	60	0	43	17	10	50	0	0	60	0	5	55	0	15	43	2	60	0	0	60	0	0	60	0	0	60	0	0
6	3	0	14	46	0	0	60	0	0	60	0	0	60	0	0	60	0	0	60	0	0	60	0	0	60	4	15	41	53	7	0	58	2	0	0	39	21	39	10	11	60	0	0	29	6	25	0	7	53
7	3	50	10	0	60	0	0	60	0	0	60	0	0	40	8	12	30	11	19	0	0	60	0	22	38	0	9	51	47	10	3	0	0	60	0	12	48	0	26	34	0	12	48	0	0	60	2	11	47
8	3	0	60	0	0	60	0	0	60	0	59	1	0	60	0	0	60	0	0	60	0	0	60	0	0	60	0	0	46	9	5	3	29	28	18	18	24	0	0	60	54	3	3	29	19	12	0	25	35
9	3	0	18	42	0	10	50	0	60	0	12	48	0	44	16	0	42	15	3	0	20	40	0	0	60	0	13	47	0	25	35	0	0	60	0	14	46	0	0	60	0	0	60	4	4	52	60	0	0
10	3	29	31	0	0	60	0	0	1	59	1	42	17	0	28	32	0	4	56	0	60	0	0	60	0	9	51	0	22	38	0	47	13	0	60	0	0	60	0	0	41	19	0	0	60	0	0	60	0
11	3	0	5	55	0	0	60	0	0	60	22	33	5	0	60	0	0	37	23	0	0	60	0	21	39	0	60	0	55	5	0	60	0	0	60	0	0	60	0	0	41	19	0	0	27	33	0	0	60
12	3	11	28	21	31	1	28	3	1	56	0	0	60	0	0	60	0	4	56	12	37	11	18	36	6	0	6	54	0	0	60	0	6	54	0	60	0	59	1	0	60	0	0	24	36	0	0	60	42
13	1	0	60	0	0	60	0	0	60	0	38	22	0	21	36	3	60	0	0	60	0	0	60	0	0	60	0	0	37	11	12	0	0	60	0	0	60	0	0	60	0	0	60	0	0	60	0	0	60
14	1	0	20	40	0	0	60	0	5	55	0	0	60	0	0	60	6	54	0	28	32	0	0	10	50	0	0	60	0	0	60	0	14	46	0	6	54	0	0	60	0	0	60	0	0	60	0	0	60
15	1	0	5	55	0	42	18	0	0	60	0	20	40	0	36	24	24	36	0	22	35	3	0	19	41	0	0	60	0	0	60	0	0	60	0	0	60	0	0	60	0	12	48	0	0	60	0	0	60
16	1	0	5	55	0	0	60	0	0	60	0	0	60	0	0	60	0	0	60	0	0	60	0	0	60	0	0	60	0	0	60	0	0	60	0	30	30	0	36	24	1	22	37	0	28	32	0	27	33
[truncated: 24 more columns]
